# Supplementary material for: A Novel Statistic for Genome-Wide Interaction Analysis
Source: PLoS Genet. 2010 Sep 23;6(9):e1001131. doi: 10.1371/journal.pgen.1001131 (PMC2944798; doi:10.1371/journal.pgen.1001131)
Supplement: Table S1 — A total of 44 pairs of SNPs showing significant interaction with FDR less than 0.001 in two independent studies. (0.04 MB XLS) [file pgen.1001131.s001.xls]

## Sheet: Sheet1
Table S1. A total of 44 pairs of SNPs showing significant interaction with FDR less than 0.001 in two independent studies
	Association of SNP					Association of SNP				Interaction (TIH)
	P-value					P-value				Dataset 1		Dataset 2
SNP1 (rs)	Dataset 1	Dataset 2	Gene 1	Chromsome 1	SNP2(rs)	Dataset 1	Dataset 2	Gene 2	Chromsome 2	P-Value	FDR	P-Value	FDR
1052248	1.27857e-05	0.00290678	LST1/NCR3	6	3131636	0.0129611	0.000647169	MICB	6	5.55889e-13	3.03434e-06	7.76475e-10	0.000104238
1052248	1.27857e-05	0.00290678	LST1/NCR3	6	3132468	0.0140077	0.000596889	MICB	6	8.41327e-13	3.69944e-06	8.96013e-10	0.000111701
443198	0.000703263	2.3466e-11	NOTCH4	6	3131636	0.0129611	0.000647169	MICB	6	1.12693e-11	1.23667e-05	3.9838e-08	0.000618175
443198	0.000703263	2.3466e-11	NOTCH4	6	3132468	0.0140077	0.000596889	MICB	6	1.19417e-10	3.76374e-05	6.54714e-08	0.000772199
1799964	0.00110415	0.0096059	LTA/TNF	6	3131636	0.0129611	0.000647169	MICB	6	1.61777e-10	4.3534e-05	1.36104e-09	0.000133969
1799964	0.00110415	0.0096059	LTA/TNF	6	3132468	0.0140077	0.000596889	MICB	6	2.94401e-10	5.80179e-05	2.50556e-09	0.000177723
2227956	0.00121593	0.000148981	HSPA1L	6	3135392	0.581239	0.75373	HLA-DRA	6	3.19934e-10	6.01659e-05	7.81872e-10	0.0001045
1932067	0.0436273	0.970441	PAFAH2	1	13203100	0.208767	0.598145	TIAM2	6	5.64155e-10	7.81485e-05	3.04192e-08	0.000547197
3768650	0.318227	0.611621	STAM2	2	11993811	0.732675	0.862927	FGF20	8	9.19973e-10	9.81246e-05	3.25477e-08	0.000564016
1202674	0.254783	0.978976	RPS6KA2	6	6061796	0.952187	0.932697	CDH4	20	2.45855e-09	0.000152009	1.62912e-08	0.000413508
10997420	0.925887	0.82618	CTNNA3	10	12910830	0.678308	0.607286	NEDD4	15	6.88889e-09	0.000242878	7.64757e-09	0.000294779
1060856	0.824965	0.751351	ALDH7A1	5	7600159	0.617142	0.084228	PRKCE	2	6.89591e-09	0.00024299	9.06922e-08	0.000890823
1799964	0.00110415	0.0096059	LTA/TNF	6	2227956	0.00121593	0.000148981	HSPA1L	6	7.51671e-09	0.000252748	2.98412e-08	0.000542417
2227956	0.00121593	0.000148981	HSPA1L	6	3134929	0.00357152	0.0216112	NOTCH4	6	7.75918e-09	0.000256501	2.35957e-11	2.0653e-05
3131636	0.0129611	0.000647169	MICB	6	3134929	0.00357152	0.0216112	NOTCH4	6	9.4523e-09	0.0002807	3.04303e-08	0.000547294
6557337	0.496714	0.46051	OPRM1	6	7530592	0.186412	0.687939	VAV3	1	1.10116e-08	0.000301042	7.45423e-08	0.000816421
1002316	0.178187	0.95741	PARVA	11	2767485	0.905871	0.399996	LEPR	1	1.17614e-08	0.000310429	9.21165e-09	0.000321085
6429746	0.327932	0.916014	RP11	1	17016313	0.780607	0.333033	INPP4B	4	1.26415e-08	0.000320897	9.72905e-09	0.000328898
2285658	0.0750816	0.411985	GDE1	16	17226654	0.0439649	0.48886	PTPRR	12	1.82719e-08	0.000379984	8.77324e-08	0.000877545
1444690	0.197409	0.515117	GALNT13	2	17568302	0.907682	0.164888	FMO2	1	1.96047e-08	0.000392726	8.65958e-08	0.00087218
2331903	0.57693	0.0288677	STX6	1	11712939	0.0470885	0.938784	ROBO2	3	1.96529e-08	0.000393207	1.49921e-08	0.000398967
7671095	0.0146178	0.20174	GRID2	4	10839659	0.793909	0.665348	OR2D3	11	2.00354e-08	0.000396667	2.81806e-08	0.000529408
328448	0.0452783	0.861396	FAT	4	12683159	0.13418	0.401805	RAPGEF1	9	2.41082e-08	0.00043196	2.72946e-08	0.000521916
2074172	0.0727705	0.414739	GDE1	16	17226654	0.0439649	0.48886	PTPRR	12	2.59527e-08	0.000447229	9.73392e-08	0.000919522
7200407	0.446669	0.888925	XYLT1	16	17063899	0.885936	0.274507	FHIT	3	2.63176e-08	0.000450154	5.7174e-08	0.000726619
1323809	0.984528	0.460241	RAD23B	9	3807992	0.252089	0.983992	CAV1	7	2.72472e-08	0.00045709	3.31354e-08	0.000568647
13179	0.110488	0.643971	EIF1AX	X	7882019	0.00916722	0.00878299	DMD	X	2.78401e-08	0.000461685	4.37376e-09	0.000229372
289405	0.0869828	0.829971	PDE8A	15	9631724	0.197582	0.715223	GRID2	4	3.31866e-08	0.000499766	1.02675e-07	0.00094162
1370479	0.503801	0.645238	MAPK4	18	17622092	0.461302	0.402447	LHPP	10	3.55757e-08	0.000515703	1.05244e-08	0.000340302
3129869	0.369033	0.00874753	HLA-DRA	6	3177928	2.31152e-05	0.00517107	HLA-DRA	6	3.77049e-08	0.000529488	5.65104e-14	1.21184e-06
4678186	0.0322582	0.852458	CD86	3	17439137	0.699243	0.183482	LAMA1	18	4.30531e-08	0.000562222	4.17691e-08	0.000631263
10184862	0.441444	0.833214	STAM2	2	11993811	0.732675	0.862927	FGF20	8	7.46064e-08	0.000722451	9.40031e-08	0.000905412
2254524	0.237431	0.277233	LSS	21	10860869	0.336524	0.229334	IGF1	12	8.57975e-08	0.000770446	6.34924e-09	0.000271489
2395471	6.6985e-08	1.00149e-11	HLA-C	6	2853950	5.38749e-08	6.96257e-08	HLA-C	6	9.28744e-08	0.000799009	8.68922e-08	0.000873694
1472959	0.583107	0.117446	PSMD1	2	17362486	0.194475	0.590702	FHIT	3	9.36125e-08	0.000802166	2.23368e-08	0.00047711
3132468	0.0140077	0.000596889	MICB	6	3134929	0.00357152	0.0216112	NOTCH4	6	1.0181e-07	0.000833166	8.19447e-08	0.000851943
7677967	0.0260205	0.761102	DCTD	4	9277341	0.615466	0.333958	HLA-DPA1	6	1.05736e-07	0.000848011	1.37346e-09	0.000134479
4934181	0.825092	0.90378	GRID1	10	9288014	0.902594	0.659922	PDE11A	2	1.12674e-07	0.000872608	1.0933e-07	0.00096858
2373350	0.183923	0.724192	CNTNAP2	7	10494061	0.641613	0.195014	NTNG1	1	1.13074e-07	0.000874166	1.66741e-08	0.000417602
471172	0.148366	0.0668839	PPP2R2B	5	9870018	0.557548	0.541002	GRM7	3	1.14299e-07	0.00087876	2.80244e-09	0.00018743
1060856	0.824965	0.751351	ALDH7A1	5	6544868	0.678651	0.07305	PRKCE	2	1.24211e-07	0.000912492	1.57761e-08	0.000407824
6740448	0.0289139	0.547714	LTBP1	2	13215921	0.604749	0.569161	PARK2	6	1.25901e-07	0.000918095	8.25637e-08	0.000854721
11920625	0.657877	0.247451	ATR	3	12103521	0.949865	0.729467	GUCY2D	17	1.5131e-07	0.000999597	2.88525e-08	0.000534777
7930590	0.821969	0.0889994	PARVA	11	11077399	0.70315	0.329103	TIMP2	17	1.52733e-07	0.00100398	1.07786e-07	0.000962601
