# Supplementary material for: A Novel Statistic for Genome-Wide Interaction Analysis
Source: PLoS Genet. 2010 Sep 23;6(9):e1001131. doi: 10.1371/journal.pgen.1001131 (PMC2944798; doi:10.1371/journal.pgen.1001131)
Supplement: Table S2 — A total of 211 pairs of interacted SNPs with FDR less than 0.003 in at two studies. (0.07 MB XLS) [file pgen.1001131.s002.xls]

## Sheet: Sheet1
Table S2. A total of 211 pairs of interacted SNPs with FDR less than 0.003 in at two studies
						TIH
						Dataset 1		Dataset 2
SNP1 (rs)	Gene 1	Chromsome 1	SNP2 (rs)	Gene 2	Chromsome 2	P-Value	FDR	P-Value	FDR
6760827	GALNT13	2	10420254	PPP2R1A	19	1.7437e-07	0.00106554	3.34557e-08	0.000570953
197627	DAB1	1	11789603	ABCA1	9	1.81285e-07	0.00108485	4.90061e-08	0.000677579
2072619	MYH11	16	3822711	GALNT10	5	1.82597e-07	0.00108833	3.76955e-08	0.000602604
3177928	HLA-DRA	6	9269080	HLA-DRB4	6	1.95803e-07	0.00112303	3.69621e-11	2.5026e-05
2288410	PPP2R1A	19	6760827	GALNT13	2	2.0704e-07	0.00115319	3.29617e-08	0.000567137
444886	FAT	4	17031815	NCK2	2	2.21771e-07	0.00119006	9.57404e-08	0.000912828
6659914	EPHB2	1	11243007	FARS2	6	2.38374e-07	0.00122946	9.6587e-09	0.000327866
4532668	GCNT1	9	11713331	PRICKLE2	3	2.45289e-07	0.00124592	9.64056e-08	0.000915822
17622092	LHPP	10	17741814	MAPK4	18	2.72138e-07	0.00130655	5.60959e-08	0.000720597
1108679	TLN2	15	3783785	PRKCH	14	2.83568e-07	0.00133121	4.63e-08	0.000660395
241436	TAP2	6	2856993	TAP2	6	2.83766e-07	0.00133162	1.06e-09	0.000120491
10892622	GRIK4	11	12534066	CREB3L2	7	3.00612e-07	0.00136734	2.25387e-09	0.000169539
735883	TAP1	6	2856993	TAP2	6	3.19582e-07	0.00140562	4.76897e-09	0.000237967
674733	LAMA1	18	1153590	RARB	3	3.94062e-07	0.00154738	1.06153e-07	0.000955924
10179053	CTNNA2	2	17469978	SHC4	15	4.15242e-07	0.00158481	7.50197e-08	0.000818479
566604	KCNB1	20	10950521	DGKB	7	4.23949e-07	0.00159957	5.18065e-08	0.000694578
1790001	PARK2	6	7128466	GRIK4	11	4.25875e-07	0.00160284	3.57225e-09	0.000209176
9999799	COX7B2	4	17017363	CTNNA2	2	4.45238e-07	0.00163485	2.68808e-08	0.000518339
3770378	CTNNA2	2	11033105	SLC1A2	11	4.54511e-07	0.00165071	7.32099e-08	0.000809995
708626	MYT1	20	16832154	CHRM3	1	4.74851e-07	0.00168421	1.08899e-07	0.000966869
1126289	PRKCB1	16	1513643	IGF1R	15	5.11154e-07	0.00174203	1.60716e-08	0.000411173
2910264	GRIA1	5	6486205	PDE3B	11	5.32706e-07	0.00177388	3.22921e-08	0.000561951
10802795	CHRM3	1	12634802	MAGI1	3	5.37906e-07	0.00178179	6.62374e-08	0.000775965
2527812	UBE2D4	7	7568534	DGKD	2	5.56554e-07	0.0018097	3.79676e-08	0.000604839
553822	GCLC	6	740417	CACNA1C	12	5.59729e-07	0.00181435	1.32648e-08	0.0003778
4253211	ERCC6/LOC100128032	10	10435892	GABBR2	9	5.5991e-07	0.00181465	1.11253e-09	0.000123175
2590685	PLXNA2	1	7660018	NUDT9	4	5.67625e-07	0.00182583	1.17128e-07	0.000999367
10194776	HTR2B/PSMD1	2	17362486	FHIT	3	5.75005e-07	0.00183676	3.08441e-08	0.000550762
2288344	NEDD4	15	10997420	CTNNA3	10	5.81331e-07	0.00184622	1.08657e-07	0.000965996
2053071	NFKBIB	19	7403483	GABRG3	15	5.8377e-07	0.00184964	1.16241e-07	0.000995933
7902879	ADAM12	10	10780690	NTRK2	9	6.06324e-07	0.00188203	9.08741e-08	0.000891638
1487371	HK2	2	2283551	CACNG3	16	6.16975e-07	0.00189719	1.0955e-07	0.000969527
1811700	DAB1	1	11789603	ABCA1	9	6.41016e-07	0.00193045	6.07933e-08	0.000747008
1627716	SRP54	14	6677965	UCK2	1	6.69139e-07	0.00196926	7.5792e-08	0.000821973
4773155	COL4A2	13	7710527	FER	5	6.74953e-07	0.00197699	9.23983e-09	0.000321662
3129882	HLA-DRA	6	3177928	HLA-DRA	6	6.95553e-07	0.0020046	2.70894e-14	9.1063e-07
1363345	CACNA1A	19	7013362	ATP6V1C1	8	6.97531e-07	0.00200729	4.9148e-09	0.000241246
6967021	HDAC9	7	7574999	TCF7L1	2	6.97918e-07	0.00200785	9.78599e-08	0.000921766
10889897	PTGER3	1	17216768	ARHGEF3	3	7.15434e-07	0.00203042	6.80133e-08	0.000784314
3796439	BMPR1B	4	10000775	CAMK2D	4	7.44538e-07	0.00206815	1.10715e-08	0.000348366
995906	GRID2	4	3768651	STAM2	2	7.54679e-07	0.00208089	6.12528e-08	0.000749633
8029247	NEDD4	15	10997420	CTNNA3	10	7.8277e-07	0.00211559	6.34844e-08	0.000761626
4467312	NRXN1	2	11669150	GP6	19	8.09228e-07	0.00214806	1.57098e-09	0.000143599
402256	ACCN1	17	10494134	CHIA	1	8.21989e-07	0.00216399	7.79451e-10	0.000104379
1052248	LST1/NCR3	6	2227956	HSPA1L	6	8.24044e-07	0.00216661	1.87221e-08	0.000440218
6740448	LTBP1	2	9458471	PARK2	6	8.55693e-07	0.0022041	8.16218e-08	0.000850321
911562	SLC1A2	11	3770378	CTNNA2	2	8.71424e-07	0.00222259	2.42016e-08	0.000493873
3134929	NOTCH4	6	3134931	NOTCH4	6	8.82125e-07	0.00223492	7.41143e-11	3.56742e-05
778817	GRIA1	5	11651414	MYH13	17	8.97681e-07	0.00225289	7.34478e-08	0.000811191
2049799	FHIT	3	4761931	KRT71	12	9.06288e-07	0.00226245	7.4133e-08	0.000814463
4452195	GFPT1	2	9874600	CBLB	3	9.07757e-07	0.00226417	2.51027e-08	0.000502427
361289	PDGFD	11	1407875	GRIN3A	9	9.90983e-07	0.0023566	1.0039e-08	0.000333547
4520787	NEDD4	15	7922094	CTNNA3	10	9.93794e-07	0.00235945	7.75765e-08	0.000831101
1958716	OR4L1	14	3844750	EFNA5	5	4.48025e-08	0.00057262	1.22291e-07	0.00101962
915895	NOTCH4	6	3132468	MICB	6	1.04334e-07	0.000843029	1.23752e-07	0.00102471
1958715	OR4L1	14	3844750	EFNA5	5	2.14801e-08	0.000409507	1.25281e-07	0.00102992
10933170	COL4A3	2	17505589	IL7	8	1.78371e-07	0.00107665	1.30024e-07	0.00104736
4896202	PDE7B	6	6876003	PIK3R1	5	1.73073e-07	0.00106215	1.30116e-07	0.00104775
1422897	GRIA1	5	6486205	PDE3B	11	7.61628e-08	0.000729252	1.30762e-07	0.00105007
4147822	ABCA4	1	6926600	ME1	6	3.5572e-07	0.00147624	1.31089e-07	0.00105137
1860093	CACNA1C	12	3799639	RPS6KA2	6	9.82408e-07	0.00234731	1.32696e-07	0.00105705
4691842	GUCY1A3	4	12476492	NRXN1	2	2.84975e-08	0.000466279	1.34013e-07	0.00106187
10808489	EXT1	8	11721191	NLGN1	3	9.0632e-07	0.00226247	1.34517e-07	0.00106349
4889291	BCMO1	16	16967626	UBE2Q2	15	5.77742e-09	0.000223518	1.35596e-07	0.00106761
157871	RXRG	1	11803630	RYR2	1	1.27446e-07	0.000923238	1.40323e-07	0.00108411
6874642	CSF1R/PDGFRB	5	7586969	ATIC	2	6.47949e-07	0.00193995	1.43743e-07	0.00109587
1799964	LTA/TNF	6	3135392	HLA-DRA	6	1.45137e-08	0.000341938	1.45033e-07	0.00110041
727047	PSCD4	22	7315608	GRIP1	12	3.63744e-07	0.00149127	1.45806e-07	0.00110291
4922073	CSGALNACT1	8	12502934	MAPK10	4	1.78342e-07	0.00107658	1.49942e-07	0.00111681
197641	DAB1	1	11789603	ABCA1	9	8.34296e-08	0.000760244	1.54378e-07	0.00113184
11031781	WT1	11	12943037	GNA13	17	9.23114e-07	0.00228196	1.55052e-07	0.00113423
915895	NOTCH4	6	3131636	MICB	6	7.41098e-09	0.000251073	1.59572e-07	0.00114902
11799886	MGST3	1	17767562	HS6ST3	13	4.21886e-07	0.00159616	1.62609e-07	0.00115864
3780126	GGH	8	6766061	ITPR1	3	4.38043e-07	0.00162293	1.6572e-07	0.00116886
1108679	TLN2	15	3783786	PRKCH	14	1.08598e-07	0.000858262	1.73303e-07	0.00119254
6555842	SLIT3	5	10761618	NCOA4	10	6.71797e-07	0.00197282	1.78015e-07	0.00120697
9788916	CIITA	16	12051530	XYLT1	16	9.33881e-07	0.00229384	1.79641e-07	0.00121187
2297763	MGST3	1	12783350	NRG3	10	2.33175e-08	0.00042537	1.80128e-07	0.00121322
1041274	CDH4	20	1667744	THRB	3	7.85781e-07	0.00211926	1.99126e-07	0.00126855
163888	EFNA5	5	8035990	ITGA11	15	5.46982e-07	0.00179531	2.00643e-07	0.00127278
2589183	SDC2	8	10878092	SRGAP1	12	5.62682e-07	0.00181864	2.05654e-07	0.00128625
2030737	EPHB1	3	4309199	PDE3A	12	3.04305e-07	0.00137474	2.06534e-07	0.00128856
6498132	CIITA	16	12051530	XYLT1	16	4.99625e-07	0.00172371	2.08859e-07	0.00129492
1016700	GRIK1	21	10881458	NTNG1	1	4.6251e-08	0.000581116	2.18234e-07	0.00131987
1232775	PLCB1	20	11072635	RYR3	15	1.26557e-07	0.000920335	2.18969e-07	0.00132195
849019	ITGB5	3	7897609	CTNNA3	10	5.05229e-07	0.00173241	2.19322e-07	0.00132293
727047	PSCD4	22	4453317	GRIP1	12	4.54756e-07	0.00165107	2.19714e-07	0.00132389
2963954	GRIA1	5	6486205	PDE3B	11	5.25789e-08	0.000617057	2.24088e-07	0.00133563
10837771	OR51B4	11	16973321	RYR3	15	1.20479e-07	0.000900459	2.27579e-07	0.00134486
231983	TNFSF10	3	11071933	SMAD3	15	1.80578e-07	0.0010829	2.34922e-07	0.00136413
6703824	GJA5	1	7902180	HPSE2	10	9.77862e-08	0.000817961	2.39092e-07	0.00137468
1387003	NLGN1	3	4148328	UGT1A10	2	1.36498e-08	0.000332189	2.46919e-07	0.00139465
895033	SDC2	8	10878092	SRGAP1	12	4.34806e-08	0.000564858	2.47042e-07	0.00139495
4237270	PIP5K1B	9	4726499	TBXAS1	7	5.94974e-07	0.00186557	2.51766e-07	0.00140687
1060856	ALDH7A1	5	2711288	PRKCE	2	3.56583e-10	6.33159e-05	2.555e-07	0.00141616
2229850	LAMA2	6	11719594	SEMA5B	3	2.07965e-07	0.00115544	2.56808e-07	0.00141951
706208	CBS	21	17550206	FGF20	8	2.04801e-07	0.0011472	2.59727e-07	0.00142661
6837516	ABLIM2	4	10925971	CHRM3	1	6.3937e-07	0.00192821	2.60476e-07	0.00142843
644582	COL4A1	13	3736939	DOCK1	10	2.27587e-07	0.00120373	2.64356e-07	0.00143776
7654531	NPFFR2	4	10891628	ZBTB16	11	2.92174e-07	0.0013496	2.72519e-07	0.00145835
2322599	PTK2B	8	3791904	TNS1	2	6.99232e-08	0.000701752	2.76195e-07	0.00146699
1004464	DNM1	9	7144816	NRXN3	14	3.52018e-08	0.000513255	2.79077e-07	0.00147375
326346	CD47	3	11081513	VAPA	18	4.24368e-10	6.83641e-05	2.80659e-07	0.00147755
676925	CXCR5/BCL9L	11	999890	PIP5K3	2	3.072e-07	0.00138042	2.92966e-07	0.0015063
785915	GCNT1	9	11713331	PRICKLE2	3	1.30188e-09	0.000114539	2.95082e-07	0.001511
1534309	MCM7	7	2023079	PARK2	6	3.77858e-07	0.00151805	3.02358e-07	0.00152759
273994	CREB3L2	7	9366826	ITPR3	6	1.58918e-07	0.00102198	3.02576e-07	0.00152807
10005129	COX7B2	4	17017363	CTNNA2	2	3.82438e-08	0.000532743	3.0687e-07	0.00153759
510957	MTHFD1L	6	1076094	GRB2	17	7.71902e-07	0.00210236	3.07382e-07	0.00153883
196377	XYLB	3	6862429	SEMA5A	5	1.09818e-07	0.000862483	3.15484e-07	0.00155665
4632970	AGK	7	9365363	PARK2	6	6.43222e-08	0.00067584	3.53663e-07	0.0016386
2038916	PRKG1	10	8007050	NRXN3	14	6.37591e-07	0.00192581	3.5379e-07	0.00163887
6857512	NPFFR2	4	10891628	ZBTB16	11	2.53776e-07	0.00126575	3.55528e-07	0.00164267
6703824	GJA5	1	7091295	HPSE2	10	1.27247e-07	0.000922582	3.62131e-07	0.00165638
1927978	DAPK1	9	2505556	CSGALNACT2	10	1.60855e-07	0.00102714	3.62164e-07	0.00165645
2814811	GMDS	6	4235652	PRLR	5	1.26073e-08	0.000320543	3.6409e-07	0.00166038
1949133	GNG12	1	2465663	AOX1	2	2.19168e-07	0.0011836	3.78491e-07	0.00168966
11077	POLR1C/XPO5	6	4611216	GRIK4	11	8.73189e-07	0.0022245	3.79686e-07	0.00169208
749049	ALDH18A1	10	4686612	FGF12	3	1.54751e-07	0.00100989	3.8587e-07	0.0017046
7223172	NTN1	17	11633741	RYR3	15	2.32856e-07	0.00121647	3.99802e-07	0.00173208
10751593	LHPP	10	17741814	MAPK4	18	2.93363e-07	0.00135203	4.02586e-07	0.00173752
1462140	HPSE2	10	7806058	CNTNAP2	7	2.57589e-07	0.00127447	4.08531e-07	0.00174926
2038491	PIGH/PLEKHH1	14	10068979	GABRB2	5	4.31138e-07	0.00161167	4.22182e-07	0.0017758
929046	DSE	6	1646594	FECH	18	1.88338e-08	0.000385205	4.22843e-07	0.00177707
1799964	LTA/TNF	6	9268658	HLA-DRA	6	6.09571e-08	0.000659457	4.27324e-07	0.00178546
4840427	TNKS	8	10791997	CPT1A	11	4.09953e-08	0.000549947	4.39856e-07	0.0018084
1194507	PRKG1	10	1889941	HPSE2	10	1.91799e-07	0.00111273	4.41748e-07	0.00181207
241436	TAP2	6	241453	TAP2	6	4.76999e-08	0.000589449	4.441e-07	0.00181663
280374	CNTN1	12	6101321	CDH4	20	1.12659e-08	0.00030401	4.60086e-07	0.00184587
2715419	IGF1R	15	10484565	TAP2	6	8.389e-07	0.00218462	4.66682e-07	0.00185781
9314671	TJP2	9	10506974	ATP2B1	12	6.48843e-07	0.00194119	4.67439e-07	0.00185903
6954	KIAA0467/HYI	1	4773873	ABCC4	13	3.6655e-09	0.000181715	4.74313e-07	0.00187092
11029795	BBOX1	11	41453047	SEMA3A	7	1.95638e-07	0.00112261	4.78611e-07	0.00187834
7735139	ITGA1	5	11029840	BBOX1	11	3.3809e-07	0.00144243	4.86904e-07	0.00189215
2182418	PTPRC	1	7165654	LIPC	15	1.4492e-07	0.000979775	4.92404e-07	0.00190174
2190305	CREB5	7	11765189	PTPRN2	7	2.31969e-07	0.00121441	4.93405e-07	0.00190337
1416789	CHRM3	1	12634802	MAGI1	3	5.52785e-08	0.000631231	4.95239e-07	0.00190653
254230	SEMA6A	5	8110666	CACNA1A	19	4.20274e-07	0.00159337	4.97287e-07	0.00191003
4804833	MAP2K7	19	17396752	LTBP1	2	5.77173e-07	0.00184003	5.01528e-07	0.00191744
926687	HCK	20	17669257	FHIT	3	1.86153e-07	0.00109761	5.04319e-07	0.0019223
12588083	NRXN3	14	17526378	SHC3	9	4.22364e-07	0.00159691	5.16194e-07	0.00194204
36206	EPHB1	3	13015805	ERBB4	2	2.82779e-08	0.000464812	5.21644e-07	0.00195147
7872660	APBA1	9	10103255	NRG1	8	1.20059e-07	0.000898938	5.25533e-07	0.00195816
1543680	HIST1H4C	6	7039992	GNA14	9	4.48888e-07	0.00164099	5.31432e-07	0.00196792
1533763	WNT11	11	11245288	LHPP	10	7.1694e-07	0.00203236	5.3561e-07	0.00197479
2715817	MAP2K6	17	12327784	SYMPK	19	3.93843e-08	0.000540175	5.35609e-07	0.00197479
4314952	CTNNA3	10	11066856	UBE3B	12	4.14546e-07	0.00158373	5.38744e-07	0.00197979
785916	GCNT1	9	11713331	PRICKLE2	3	1.37046e-09	0.00011698	5.51051e-07	0.00200032
1110350	ITGA1	5	11029840	BBOX1	11	2.6678e-08	0.000453032	5.59701e-07	0.00201441
626072	LAMA1	18	6121989	LAMA5	20	1.11022e-15	1.40596e-07	5.67352e-07	0.00202672
1545133	POLR1B	2	8064077	MYH11	16	6.70818e-07	0.00197155	5.88418e-07	0.00205979
327325	NRG1	8	3742290	UTP14C/ALG11	13	7.47081e-07	0.00207127	5.89805e-07	0.00206191
9892725	ALOX12B	17	12630971	MAGI1	3	2.6962e-08	0.000454957	5.93381e-07	0.00206768
510006	ROBO1	3	7963015	C1S	12	7.2615e-08	0.000714149	6.15922e-07	0.00210185
2285430	HDAC9	7	7812327	ASPH	8	2.77863e-07	0.00131911	6.26957e-07	0.00211892
2545169	APC	5	9878228	PRICKLE2	3	5.35081e-07	0.00177759	6.28667e-07	0.00212155
1411438	APBA1	9	2856177	COX10	17	8.45293e-07	0.00219181	6.41187e-07	0.00214048
4589082	EPHB2	1	11243007	FARS2	6	7.91786e-08	0.000742565	6.54364e-07	0.0021602
1061535	HLA-A	6	8033940	LIPC	15	2.7099e-07	0.00130407	6.58585e-07	0.00216633
2030737	EPHB1	3	10841575	PDE3A	12	1.726e-07	0.0010607	6.59994e-07	0.00216855
38536	CACNA2D1	7	12468777	KCNIP3	2	6.85637e-07	0.00199139	6.6101e-07	0.00217013
4766587	ACACB	12	4807055	NDUFA11	19	3.0659e-10	5.90059e-05	6.6119e-07	0.00217038
3820578	DAB1	1	11948805	IQGAP2	5	2.95132e-07	0.00135593	6.65928e-07	0.00217749
6976382	SEMA3A	7	9532562	FOXO1	13	1.33241e-07	0.000942498	6.85156e-07	0.00220564
4444007	HPSE2	10	6703824	GJA5	1	1.08745e-07	0.000858829	6.86448e-07	0.00220734
2347335	NRG3	10	2974424	SLIT3	5	2.8206e-07	0.00132813	6.89693e-07	0.00221198
4295492	OPRM1/PIP3-E	6	6482989	DOCK1	10	9.97924e-07	0.00236372	6.90336e-07	0.00221287
940389	STON1/STON1-GTF2A1L	2	10745676	PLXNC1	12	2.1993e-08	0.000413951	7.019e-07	0.00222991
11705857	FGF12	3	13395090	ALLC	2	5.18387e-08	0.000613092	7.17055e-07	0.00225155
2012359	PARP4	13	10823333	HK1	10	5.64803e-10	7.81528e-05	7.195e-07	0.0022549
149741	XYLB	3	10794440	ULK1	12	4.62427e-08	0.000581058	7.24202e-07	0.00226145
3918347	DAO	12	11691292	RAPGEF4	2	2.15585e-07	0.00117467	7.29311e-07	0.0022684
2733168	HDAC11	3	7104753	RAG2/C11orf74	11	2.31194e-07	0.00121268	7.48579e-07	0.00229441
1465011	CACNA2D3	3	10788481	GRID1	10	1.22628e-08	0.000316409	7.50113e-07	0.00229644
2069595	BDKRB2	14	8078890	MAP2K6	17	9.01301e-07	0.00225697	7.5755e-07	0.00230654
2021729	OR2H1	6	12821657	NCOR2	12	1.58575e-07	0.001021	7.62531e-07	0.0023136
1946733	MAPK10	4	7632541	THRB	3	3.93008e-07	0.00154558	7.71871e-07	0.00232613
35258	PDE4D	5	2230793	IKBKAP	9	7.50259e-08	0.000724231	7.84711e-07	0.00234325
2910261	GRIA1	5	6486205	PDE3B	11	3.22837e-08	0.00049351	7.87259e-07	0.00234685
1214748	DLK2/ABCC10	6	17017249	CTNNA2	2	2.28058e-07	0.00120484	7.93642e-07	0.00235519
4907008	LPAR3	1	11244894	ADAM12	10	4.60221e-07	0.00166017	7.96397e-07	0.00235867
633742	TAF6L	11	7945490	EI24	11	6.41393e-08	0.00067487	7.96896e-07	0.0023594
2664073	SRGAP3	3	9437663	DPYD	1	2.15844e-07	0.00117527	8.20395e-07	0.00239044
9311951	MAGI1	3	11195879	NRG3	10	8.52847e-10	9.50226e-05	8.25482e-07	0.00239742
2704289	HDAC9	7	4795744	ACCN1	17	2.57929e-07	0.00127525	8.3014e-07	0.00240341
7706293	ITGA1	5	10823343	HK1	10	8.74286e-07	0.00222581	8.33778e-07	0.00240803
6874435	SV2C	5	9444530	ORC3L	6	7.30235e-09	0.000249367	8.36208e-07	0.00241112
11642357	GRIN2A	16	12235001	TNKS	8	3.19005e-07	0.00140459	8.40096e-07	0.00241602
1486933	ST6GALNAC3	1	4778800	ARNT2	15	8.76747e-07	0.00222879	8.417e-07	0.00241809
609235	GRIA4	11	1242112	LGMN	14	2.81975e-07	0.00132793	8.43168e-07	0.00241999
208611	HS3ST2	16	11706752	GRM7	3	3.82861e-07	0.00152766	8.52623e-07	0.0024319
3807705	MAGI2	7	13288535	DAPK1	9	2.89649e-08	0.000469637	8.6523e-07	0.00244807
10023511	MAML3	4	13249338	LYN	8	5.8757e-08	0.000648774	8.69821e-07	0.00245401
3791904	TNS1	2	17057043	PTK2B	8	1.21763e-07	0.000904355	8.86535e-07	0.00247566
744778	TAF4	20	11035721	LRRC4C	11	6.23283e-07	0.0019059	9.0563e-07	0.00249929
715414	AMPH	7	10771281	ITPR2	12	7.56646e-07	0.00208334	9.09155e-07	0.00250357
2394336	CTNNA3	10	10169102	PDE1A	2	7.41533e-07	0.00206456	9.0939e-07	0.0025038
2662990	PLCB1	20	11072635	RYR3	15	8.5429e-09	0.000267448	9.12045e-07	0.0025069
163274	ACSM1	16	2638315	GLS2	12	8.15928e-07	0.00215664	9.14281e-07	0.00250973
4675	SERPIND1/PI4KA	22	7800935	CNTNAP2	7	7.61589e-07	0.00208956	9.19158e-07	0.00251578
1528103	DGKI	7	2357924	EDNRA	4	1.92807e-08	0.000389501	9.23831e-07	0.0025214
2240867	VAMP1	12	10061253	PDE4D	5	7.70208e-07	0.00210026	9.2459e-07	0.00252238
10980605	LPAR1	9	16878496	RASGRF2	5	6.39446e-07	0.00192826	9.28189e-07	0.00252645
1025951	GALNT13	2	17568302	FMO2	1	3.40025e-09	0.000175626	9.28823e-07	0.00252731
2255332	GRIK1	21	10881458	NTNG1	1	2.262e-07	0.0012005	9.37037e-07	0.00253684
7795083	WBSCR17	7	9403989	UST	6	2.75677e-07	0.00131424	9.61089e-07	0.00256529
1048471	ST3GAL1	8	2830096	APP	21	2.94796e-09	0.000164881	9.62764e-07	0.00256743
9622429	CACNG2	22	16975424	COL4A1	13	7.87545e-07	0.00212144	9.67052e-07	0.00257255
626072	LAMA1	18	4925386	LAMA5	20	1.47438e-13	1.72882e-06	9.8058e-07	0.00258901
301802	RERE	1	4908881	ACOT7	1	6.95411e-07	0.00200443	9.85586e-07	0.00259544
4953292	PRKCE	2	12571587	ABLIM1	10	3.1164e-07	0.00138951	9.93361e-07	0.0026047
