# Supplementary material for: A Novel Statistic for Genome-Wide Interaction Analysis
Source: PLoS Genet. 2010 Sep 23;6(9):e1001131. doi: 10.1371/journal.pgen.1001131 (PMC2944798; doi:10.1371/journal.pgen.1001131)
Supplement: Table S3 — P-values for testing association of single SNP and interaction between two SNPs. (0.08 MB XLS) [file pgen.1001131.s003.xls]

## Sheet: Sheet1
Table S3. P-values for testing association of single SNP and interaction between two SNPs.
	Association of SNP1					Association of SNP2				Statistic TIH
	P-value					P-value				Dataset 1		Dataset 2
SNP1 (rs)	Dataset 1	Dataset 2	Gene 1	Chromsome1	SNP2 (rs)	dataset 1	Dataset 2	Gene 2	Chromsome2	P-Value	FDR	P-Value	FDR
626072	0.227074	0.0533942	LAMA1	18	6121989	0.862496	0.311346	LAMA5	20	1.11022e-15	1.40596e-07	5.67352e-07	0.00202672
626072	0.227074	0.0533942	LAMA1	18	4925386	0.935809	0.264641	LAMA5	20	1.47438e-13	1.72882e-06	9.8058e-07	0.00258901
1052248	1.27857e-05	0.00290678	LST1/NCR3	6	3131636	0.0129611	0.000647169	MICB	6	5.55889e-13	3.03434e-06	7.76475e-10	0.000104238
1052248	1.27857e-05	0.00290678	LST1/NCR3	6	3132468	0.0140077	0.000596889	MICB	6	8.41327e-13	3.69944e-06	8.96013e-10	0.000111701
443198	0.000703263	2.3466e-11	NOTCH4	6	3131636	0.0129611	0.000647169	MICB	6	1.12693e-11	1.23667e-05	3.9838e-08	0.000618175
443198	0.000703263	2.3466e-11	NOTCH4	6	3132468	0.0140077	0.000596889	MICB	6	1.19417e-10	3.76374e-05	6.54714e-08	0.000772199
1799964	0.00110415	0.0096059	LTA/TNF	6	3131636	0.0129611	0.000647169	MICB	6	1.61777e-10	4.3534e-05	1.36104e-09	0.000133969
1799964	0.00110415	0.0096059	LTA/TNF	6	3132468	0.0140077	0.000596889	MICB	6	2.94401e-10	5.80179e-05	2.50556e-09	0.000177723
4766587	0.813376	0.391864	ACACB	12	4807055	0.530091	0.0742653	NDUFA11	19	3.0659e-10	5.90059e-05	6.6119e-07	0.00217038
2227956	0.00121593	0.000148981	HSPA1L	6	3135392	0.581239	0.75373	HLA-DRA	6	3.19934e-10	6.01659e-05	7.81872e-10	0.0001045
1060856	0.824965	0.751351	ALDH7A1	5	2711288	0.258241	0.0910624	PRKCE	2	3.56583e-10	6.33159e-05	2.555e-07	0.00141616
326346	0.979881	0.212752	CD47	3	11081513	0.229512	0.79174	VAPA	18	4.24368e-10	6.83641e-05	2.80659e-07	0.00147755
1932067	0.0436273	0.970441	PAFAH2	1	13203100	0.208767	0.598145	TIAM2	6	5.64155e-10	7.81485e-05	3.04192e-08	0.000547197
2012359	0.369854	0.40799	PARP4	13	10823333	0.614239	0.882698	HK1	10	5.64803e-10	7.81528e-05	7.195e-07	0.0022549
9311951	0.131357	0.719726	MAGI1	3	11195879	0.361463	0.072601	NRG3	10	8.52847e-10	9.50226e-05	8.25482e-07	0.00239742
3768650	0.318227	0.611621	STAM2	2	11993811	0.732675	0.862927	FGF20	8	9.19973e-10	9.81246e-05	3.25477e-08	0.000564016
785915	0.290127	0.406203	GCNT1	9	11713331	0.752161	0.621571	PRICKLE2	3	1.30188e-09	0.000114539	2.95082e-07	0.001511
785916	0.274961	0.307539	GCNT1	9	11713331	0.752161	0.621571	PRICKLE2	3	1.37046e-09	0.00011698	5.51051e-07	0.00200032
1202674	0.254783	0.978976	RPS6KA2	6	6061796	0.952187	0.932697	CDH4	20	2.45855e-09	0.000152009	1.62912e-08	0.000413508
1048471	0.414631	0.566854	ST3GAL1	8	2830096	0.754145	0.728396	APP	21	2.94796e-09	0.000164881	9.62764e-07	0.00256743
1025951	0.427762	0.504885	GALNT13	2	17568302	0.907682	0.164888	FMO2	1	3.40025e-09	0.000175626	9.28823e-07	0.00252731
6954	0.334773	0.121628	KIAA0467/HYI	1	4773873	0.842181	0.26704	ABCC4	13	3.6655e-09	0.000181715	4.74313e-07	0.00187092
4889291	0.285694	0.292664	BCMO1	16	16967626	0.675528	0.876076	UBE2Q2	15	5.77742e-09	0.000223518	1.35596e-07	0.00106761
10997420	0.925887	0.82618	CTNNA3	10	12910830	0.678308	0.607286	NEDD4	15	6.88889e-09	0.000242878	7.64757e-09	0.000294779
1060856	0.824965	0.751351	ALDH7A1	5	7600159	0.617142	0.084228	PRKCE	2	6.89591e-09	0.00024299	9.06922e-08	0.000890823
6874435	0.256305	0.333318	SV2C	5	9444530	0.505235	0.720333	ORC3L	6	7.30235e-09	0.000249367	8.36208e-07	0.00241112
915895	0.00428666	1.23198e-09	NOTCH4	6	3131636	0.0129611	0.000647169	MICB	6	7.41098e-09	0.000251073	1.59572e-07	0.00114902
1799964	0.00110415	0.0096059	LTA/TNF	6	2227956	0.00121593	0.000148981	HSPA1L	6	7.51671e-09	0.000252748	2.98412e-08	0.000542417
2227956	0.00121593	0.000148981	HSPA1L	6	3134929	0.00357152	0.0216112	NOTCH4	6	7.75918e-09	0.000256501	2.35957e-11	2.0653e-05
2662990	0.102633	0.132187	PLCB1	20	11072635	0.168079	0.697432	RYR3	15	8.5429e-09	0.000267448	9.12045e-07	0.0025069
3131636	0.0129611	0.000647169	MICB	6	3134929	0.00357152	0.0216112	NOTCH4	6	9.4523e-09	0.0002807	3.04303e-08	0.000547294
6557337	0.496714	0.46051	OPRM1	6	7530592	0.186412	0.687939	VAV3	1	1.10116e-08	0.000301042	7.45423e-08	0.000816421
280374	0.493267	0.316578	CNTN1	12	6101321	0.534526	0.170541	CDH4	20	1.12659e-08	0.00030401	4.60086e-07	0.00184587
1002316	0.178187	0.95741	PARVA	11	2767485	0.905871	0.399996	LEPR	1	1.17614e-08	0.000310429	9.21165e-09	0.000321085
1465011	0.943673	0.818862	CACNA2D3	3	10788481	0.965222	0.144964	GRID1	10	1.22628e-08	0.000316409	7.50113e-07	0.00229644
2814811	0.0831407	0.512093	GMDS	6	4235652	0.867151	0.00451325	PRLR	5	1.26073e-08	0.000320543	3.6409e-07	0.00166038
6429746	0.327932	0.916014	RP11-265F14.2	1	17016313	0.780607	0.333033	INPP4B	4	1.26415e-08	0.000320897	9.72905e-09	0.000328898
1387003	0.131345	0.461835	NLGN1	3	4148328	0.310656	0.111961	UGT1A10/UGT1A8/UGT1A7/UGT1A6/UGT1A5/UGT1A9/UGT1A4/UGT1A1/UGT1A3	2	1.36498e-08	0.000332189	2.46919e-07	0.00139465
1799964	0.00110415	0.0096059	LTA/TNF	6	3135392	0.581239	0.75373	HLA-DRA	6	1.45137e-08	0.000341938	1.45033e-07	0.00110041
2285658	0.0750816	0.411985	GDE1	16	17226654	0.0439649	0.48886	PTPRR	12	1.82719e-08	0.000379984	8.77324e-08	0.000877545
929046	0.172285	0.568316	DSE	6	1646594	0.142175	0.595334	FECH	18	1.88338e-08	0.000385205	4.22843e-07	0.00177707
1528103	0.457721	0.252887	DGKI	7	2357924	0.831735	0.890419	EDNRA	4	1.92807e-08	0.000389501	9.23831e-07	0.0025214
1444690	0.197409	0.515117	GALNT13	2	17568302	0.907682	0.164888	FMO2	1	1.96047e-08	0.000392726	8.65958e-08	0.00087218
2331903	0.57693	0.0288677	STX6	1	11712939	0.0470885	0.938784	ROBO2	3	1.96529e-08	0.000393207	1.49921e-08	0.000398967
7671095	0.0146178	0.20174	GRID2	4	10839659	0.793909	0.665348	OR2D3	11	2.00354e-08	0.000396667	2.81806e-08	0.000529408
1958715	0.700349	0.374602	OR4L1	14	3844750	0.536585	0.906737	EFNA5	5	2.14801e-08	0.000409507	1.25281e-07	0.00102992
940389	0.143854	0.0144339	STON1/STON1-GTF2A1L	2	10745676	0.945008	0.311151	PLXNC1	12	2.1993e-08	0.000413951	7.019e-07	0.00222991
2297763	0.774186	0.177461	MGST3	1	12783350	0.316615	0.38755	NRG3	10	2.33175e-08	0.00042537	1.80128e-07	0.00121322
328448	0.0452783	0.861396	FAT	4	12683159	0.13418	0.401805	RAPGEF1	9	2.41082e-08	0.00043196	2.72946e-08	0.000521916
2074172	0.0727705	0.414739	GDE1	16	17226654	0.0439649	0.48886	PTPRR	12	2.59527e-08	0.000447229	9.73392e-08	0.000919522
7200407	0.446669	0.888925	XYLT1	16	17063899	0.885936	0.274507	FHIT	3	2.63176e-08	0.000450154	5.7174e-08	0.000726619
1110350	0.0820259	0.124756	ITGA1	5	11029840	0.722187	0.640424	BBOX1	11	2.6678e-08	0.000453032	5.59701e-07	0.00201441
9892725	0.445089	0.357936	ALOX12B	17	12630971	0.146168	0.778502	MAGI1	3	2.6962e-08	0.000454957	5.93381e-07	0.00206768
1323809	0.984528	0.460241	RAD23B	9	3807992	0.252089	0.983992	CAV1	7	2.72472e-08	0.00045709	3.31354e-08	0.000568647
13179	0.110488	0.643971	EIF1AX	X	7882019	0.00916722	0.00878299	DMD	X	2.78401e-08	0.000461685	4.37376e-09	0.000229372
36206	0.22786	0.0584424	EPHB1	3	13015805	0.741187	0.526449	ERBB4	2	2.82779e-08	0.000464812	5.21644e-07	0.00195147
4691842	0.366075	0.811663	GUCY1A3	4	12476492	0.378833	0.172444	NRXN1	2	2.84975e-08	0.000466279	1.34013e-07	0.00106187
3807705	0.692277	0.345647	MAGI2	7	13288535	0.978561	0.37287	DAPK1	9	2.89649e-08	0.000469637	8.6523e-07	0.00244807
2910261	0.310846	0.744769	GRIA1	5	6486205	0.0712488	0.745787	PDE3B	11	3.22837e-08	0.00049351	7.87259e-07	0.00234685
289405	0.0869828	0.829971	PDE8A	15	9631724	0.197582	0.715223	GRID2	4	3.31866e-08	0.000499766	1.02675e-07	0.00094162
1004464	0.09761	0.289301	DNM1	9	7144816	0.703162	0.62653	NRXN3	14	3.52018e-08	0.000513255	2.79077e-07	0.00147375
1370479	0.503801	0.645238	MAPK4	18	17622092	0.461302	0.402447	LHPP	10	3.55757e-08	0.000515703	1.05244e-08	0.000340302
3129869	0.369033	0.00874753	HLA-DRA	6	3177928	2.31152e-05	0.00517107	HLA-DRA	6	3.77049e-08	0.000529488	5.65104e-14	1.21184e-06
10005129	0.987183	0.461066	COX7B2	4	17017363	0.0630524	0.767942	CTNNA2	2	3.82438e-08	0.000532743	3.0687e-07	0.00153759
2715817	0.494225	0.0860057	MAP2K6	17	12327784	0.36614	0.815554	SYMPK	19	3.93843e-08	0.000540175	5.35609e-07	0.00197479
4840427	0.952039	0.69596	TNKS	8	10791997	0.463179	0.539531	CPT1A	11	4.09953e-08	0.000549947	4.39856e-07	0.0018084
4678186	0.0322582	0.852458	CD86	3	17439137	0.699243	0.183482	LAMA1	18	4.30531e-08	0.000562222	4.17691e-08	0.000631263
895033	0.542755	0.3573	SDC2	8	10878092	0.505248	0.107161	SRGAP1	12	4.34806e-08	0.000564858	2.47042e-07	0.00139495
1958716	0.658569	0.378559	OR4L1	14	3844750	0.536585	0.906737	EFNA5	5	4.48025e-08	0.00057262	1.22291e-07	0.00101962
149741	0.722624	0.168624	XYLB	3	10794440	0.840649	0.570051	ULK1	12	4.62427e-08	0.000581058	7.24202e-07	0.00226145
1016700	0.905616	0.621712	GRIK1	21	10881458	0.888667	0.315521	NTNG1	1	4.6251e-08	0.000581116	2.18234e-07	0.00131987
241436	0.791123	0.473442	TAP2	6	241453	0.000177947	0.000134419	TAP2	6	4.76999e-08	0.000589449	4.441e-07	0.00181663
11705857	0.531027	0.743488	FGF12	3	13395090	0.49881	0.293756	ALLC	2	5.18387e-08	0.000613092	7.17055e-07	0.00225155
2963954	0.360432	0.596392	GRIA1	5	6486205	0.0712488	0.745787	PDE3B	11	5.25789e-08	0.000617057	2.24088e-07	0.00133563
1416789	0.357119	0.770179	CHRM3	1	12634802	0.399716	0.732845	MAGI1	3	5.52785e-08	0.000631231	4.95239e-07	0.00190653
10023511	0.457759	0.134332	MAML3/LOC100128457	4	13249338	0.64637	0.0638059	LYN	8	5.8757e-08	0.000648774	8.69821e-07	0.00245401
1799964	0.00110415	0.0096059	LTA/TNF	6	9268658	0.247677	0.82388	HLA-DRA	6	6.09571e-08	0.000659457	4.27324e-07	0.00178546
633742	0.957749	0.275548	TAF6L	11	7945490	0.202252	0.19562	EI24	11	6.41393e-08	0.00067487	7.96896e-07	0.0023594
4632970	0.519353	0.885238	AGK	7	9365363	0.0570871	0.84173	PARK2	6	6.43222e-08	0.00067584	3.53663e-07	0.0016386
2322599	0.231659	0.0259402	PTK2B	8	3791904	0.204049	0.261428	TNS1	2	6.99232e-08	0.000701752	2.76195e-07	0.00146699
510006	0.764441	0.261221	ROBO1	3	7963015	0.409636	0.435023	C1S	12	7.2615e-08	0.000714149	6.15922e-07	0.00210185
10184862	0.441444	0.833214	STAM2	2	11993811	0.732675	0.862927	FGF20	8	7.46064e-08	0.000722451	9.40031e-08	0.000905412
35258	0.601951	0.503186	PDE4D	5	2230793	0.821162	0.286567	IKBKAP	9	7.50259e-08	0.000724231	7.84711e-07	0.00234325
1422897	0.320364	0.654885	GRIA1	5	6486205	0.0712488	0.745787	PDE3B	11	7.61628e-08	0.000729252	1.30762e-07	0.00105007
4589082	0.130296	0.615915	EPHB2	1	11243007	0.078201	0.678246	FARS2	6	7.91786e-08	0.000742565	6.54364e-07	0.0021602
197641	0.977437	0.758034	DAB1	1	11789603	0.557012	0.494548	ABCA1	9	8.34296e-08	0.000760244	1.54378e-07	0.00113184
2254524	0.237431	0.277233	LSS	21	10860869	0.336524	0.229334	IGF1	12	8.57975e-08	0.000770446	6.34924e-09	0.000271489
2395471	6.6985e-08	1.00149e-11	HLA-C	6	2853950	5.38749e-08	6.96257e-08	HLA-C	6	9.28744e-08	0.000799009	8.68922e-08	0.000873694
1472959	0.583107	0.117446	PSMD1	2	17362486	0.194475	0.590702	FHIT	3	9.36125e-08	0.000802166	2.23368e-08	0.00047711
6703824	0.835593	0.566072	GJA5	1	7902180	0.637357	0.389191	HPSE2	10	9.77862e-08	0.000817961	2.39092e-07	0.00137468
3132468	0.0140077	0.000596889	MICB	6	3134929	0.00357152	0.0216112	NOTCH4	6	1.0181e-07	0.000833166	8.19447e-08	0.000851943
915895	0.00428666	1.23198e-09	NOTCH4	6	3132468	0.0140077	0.000596889	MICB	6	1.04334e-07	0.000843029	1.23752e-07	0.00102471
7677967	0.0260205	0.761102	DCTD	4	9277341	0.615466	0.333958	HLA-DPA1	6	1.05736e-07	0.000848011	1.37346e-09	0.000134479
1108679	0.262954	0.753441	TLN2	15	3783786	0.0594796	0.549888	PRKCH	14	1.08598e-07	0.000858262	1.73303e-07	0.00119254
4444007	0.601258	0.365668	HPSE2	10	6703824	0.835593	0.566072	GJA5	1	1.08745e-07	0.000858829	6.86448e-07	0.00220734
196377	0.908983	0.326398	XYLB	3	6862429	0.914034	0.882892	SEMA5A	5	1.09818e-07	0.000862483	3.15484e-07	0.00155665
4934181	0.825092	0.90378	GRID1	10	9288014	0.902594	0.659922	PDE11A	2	1.12674e-07	0.000872608	1.0933e-07	0.00096858
2373350	0.183923	0.724192	CNTNAP2	7	10494061	0.641613	0.195014	NTNG1	1	1.13074e-07	0.000874166	1.66741e-08	0.000417602
471172	0.148366	0.0668839	PPP2R2B	5	9870018	0.557548	0.541002	GRM7	3	1.14299e-07	0.00087876	2.80244e-09	0.00018743
7872660	0.527515	0.3996	APBA1	9	10103255	0.627027	0.51663	NRG1	8	1.20059e-07	0.000898938	5.25533e-07	0.00195816
10837771	0.774452	0.77447	OR51B4	11	16973321	0.352032	0.524773	RYR3	15	1.20479e-07	0.000900459	2.27579e-07	0.00134486
3791904	0.204049	0.261428	TNS1	2	17057043	0.314361	0.0216844	PTK2B	8	1.21763e-07	0.000904355	8.86535e-07	0.00247566
1060856	0.824965	0.751351	ALDH7A1	5	6544868	0.678651	0.07305	PRKCE	2	1.24211e-07	0.000912492	1.57761e-08	0.000407824
6740448	0.0289139	0.547714	LTBP1	2	13215921	0.604749	0.569161	PARK2	6	1.25901e-07	0.000918095	8.25637e-08	0.000854721
1232775	0.125105	0.0661258	PLCB1	20	11072635	0.168079	0.697432	RYR3	15	1.26557e-07	0.000920335	2.18969e-07	0.00132195
6703824	0.835593	0.566072	GJA5	1	7091295	0.564395	0.441675	HPSE2	10	1.27247e-07	0.000922582	3.62131e-07	0.00165638
157871	0.198749	0.517236	RXRG	1	11803630	0.54046	0.0932896	RYR2	1	1.27446e-07	0.000923238	1.40323e-07	0.00108411
6976382	0.986748	0.0779125	SEMA3A	7	9532562	0.886776	0.111775	FOXO1	13	1.33241e-07	0.000942498	6.85156e-07	0.00220564
2182418	0.467595	0.168932	PTPRC	1	7165654	0.019392	0.47904	LIPC	15	1.4492e-07	0.000979775	4.92404e-07	0.00190174
11920625	0.657877	0.247451	ATR	3	12103521	0.949865	0.729467	GUCY2D	17	1.5131e-07	0.000999597	2.88525e-08	0.000534777
7930590	0.821969	0.0889994	PARVA	11	11077399	0.70315	0.329103	TIMP2	17	1.52733e-07	0.00100398	1.07786e-07	0.000962601
749049	0.795747	0.706509	ALDH18A1	10	4686612	0.00114708	0.793102	FGF12	3	1.54751e-07	0.00100989	3.8587e-07	0.0017046
2021729	2.88573e-06	0.00700684	OR2H1	6	12821657	0.45023	0.512172	NCOR2	12	1.58575e-07	0.001021	7.62531e-07	0.0023136
273994	0.715793	0.191584	CREB3L2	7	9366826	0.461802	0.571265	ITPR3	6	1.58918e-07	0.00102198	3.02576e-07	0.00152807
1927978	0.488803	0.332869	DAPK1	9	2505556	0.0348404	0.208618	CSGALNACT2	10	1.60855e-07	0.00102714	3.62164e-07	0.00165645
2030737	0.43225	0.0384888	EPHB1	3	10841575	0.0192849	0.851983	PDE3A	12	1.726e-07	0.0010607	6.59994e-07	0.00216855
4896202	0.313361	0.712455	PDE7B	6	6876003	0.697657	0.0475237	PIK3R1	5	1.73073e-07	0.00106215	1.30116e-07	0.00104775
6760827	0.138534	0.456598	GALNT13	2	10420254	0.170319	0.774392	PPP2R1A	19	1.7437e-07	0.00106554	3.34557e-08	0.000570953
4922073	0.404054	0.958684	CSGALNACT1	8	12502934	0.527863	0.778653	MAPK10	4	1.78342e-07	0.00107658	1.49942e-07	0.00111681
10933170	0.557937	0.846616	COL4A3	2	17505589	0.262121	0.64649	IL7	8	1.78371e-07	0.00107665	1.30024e-07	0.00104736
231983	0.695193	0.365062	TNFSF10	3	11071933	0.725354	0.59016	SMAD3	15	1.80578e-07	0.0010829	2.34922e-07	0.00136413
197627	0.749386	0.980251	DAB1	1	11789603	0.557012	0.494548	ABCA1	9	1.81285e-07	0.00108485	4.90061e-08	0.000677579
2072619	0.724964	0.318681	MYH11	16	3822711	0.00412878	0.603029	GALNT10	5	1.82597e-07	0.00108833	3.76955e-08	0.000602604
926687	0.50664	0.996613	HCK	20	17669257	0.642581	0.0383868	FHIT	3	1.86153e-07	0.00109761	5.04319e-07	0.0019223
1194507	0.443514	0.548605	PRKG1	10	1889941	0.597502	0.705657	HPSE2/LOC100133895	10	1.91799e-07	0.00111273	4.41748e-07	0.00181207
11029795	0.278633	0.964667	BBOX1	11	41453047	0.542086	0.0427907	SEMA3A	7	1.95638e-07	0.00112261	4.78611e-07	0.00187834
3177928	2.31152e-05	0.00517107	HLA-DRA	6	9269080	0.195852	0.000863266	HLA-DRB4	6	1.95803e-07	0.00112303	3.69621e-11	2.5026e-05
706208	0.183644	0.0920794	CBS	21	17550206	0.671362	0.974224	FGF20	8	2.04801e-07	0.0011472	2.59727e-07	0.00142661
2288410	0.169067	0.686162	PPP2R1A	19	6760827	0.138534	0.456598	GALNT13	2	2.0704e-07	0.00115319	3.29617e-08	0.000567137
2229850	0.66074	0.718789	LAMA2	6	11719594	0.56185	0.905031	SEMA5B	3	2.07965e-07	0.00115544	2.56808e-07	0.00141951
3918347	0.737851	0.587128	DAO	12	11691292	0.300788	0.516875	RAPGEF4/LOC100134419	2	2.15585e-07	0.00117467	7.29311e-07	0.0022684
2664073	0.721987	0.801218	SRGAP3	3	9437663	0.840652	0.439579	DPYD	1	2.15844e-07	0.00117527	8.20395e-07	0.00239044
1949133	0.234461	0.0451301	GNG12	1	2465663	0.923954	0.469949	AOX1	2	2.19168e-07	0.0011836	3.78491e-07	0.00168966
444886	0.142523	0.178052	FAT	4	17031815	0.694755	0.0455915	NCK2	2	2.21771e-07	0.00119006	9.57404e-08	0.000912828
2255332	0.976554	0.619645	GRIK1	21	10881458	0.888667	0.315521	NTNG1	1	2.262e-07	0.0012005	9.37037e-07	0.00253684
644582	0.11326	0.104047	COL4A1	13	3736939	0.584308	0.0485838	DOCK1	10	2.27587e-07	0.00120373	2.64356e-07	0.00143776
1214748	0.877135	0.467025	DLK2/ABCC10	6	17017249	0.37318	0.578282	CTNNA2	2	2.28058e-07	0.00120484	7.93642e-07	0.00235519
2733168	0.529874	0.336835	HDAC11	3	7104753	0.266838	0.064976	RAG2/C11orf74/LOC100128837	11	2.31194e-07	0.00121268	7.48579e-07	0.00229441
2190305	0.243669	0.414616	CREB5	7	11765189	0.4751	0.681703	PTPRN2	7	2.31969e-07	0.00121441	4.93405e-07	0.00190337
7223172	0.0277149	0.648019	NTN1	17	11633741	0.354878	0.844375	RYR3	15	2.32856e-07	0.00121647	3.99802e-07	0.00173208
6659914	0.215718	0.747232	EPHB2	1	11243007	0.078201	0.678246	FARS2	6	2.38374e-07	0.00122946	9.6587e-09	0.000327866
4532668	0.38176	0.85208	GCNT1	9	11713331	0.752161	0.621571	PRICKLE2	3	2.45289e-07	0.00124592	9.64056e-08	0.000915822
6857512	0.0268875	0.568894	NPFFR2	4	10891628	0.539215	0.714107	ZBTB16	11	2.53776e-07	0.00126575	3.55528e-07	0.00164267
1462140	0.282416	0.107639	HPSE2/LOC100133895	10	7806058	0.419103	0.371817	CNTNAP2	7	2.57589e-07	0.00127447	4.08531e-07	0.00174926
2704289	0.169746	0.331822	HDAC9	7	4795744	0.296264	0.441687	ACCN1	17	2.57929e-07	0.00127525	8.3014e-07	0.00240341
1061535	0.230396	0.108634	HLA-A	6	8033940	0.429492	0.872106	LIPC	15	2.7099e-07	0.00130407	6.58585e-07	0.00216633
17622092	0.461302	0.402447	LHPP	10	17741814	0.654684	0.61558	MAPK4	18	2.72138e-07	0.00130655	5.60959e-08	0.000720597
7795083	0.524276	0.561445	WBSCR17	7	9403989	0.133721	0.328595	UST	6	2.75677e-07	0.00131424	9.61089e-07	0.00256529
2285430	0.363355	0.86157	HDAC9	7	7812327	0.314598	0.314186	ASPH	8	2.77863e-07	0.00131911	6.26957e-07	0.00211892
609235	0.131081	0.0640099	GRIA4	11	1242112	0.241234	0.797258	LGMN	14	2.81975e-07	0.00132793	8.43168e-07	0.00241999
2347335	0.995983	0.70208	NRG3	10	2974424	0.156176	0.471879	SLIT3	5	2.8206e-07	0.00132813	6.89693e-07	0.00221198
1108679	0.262954	0.753441	TLN2	15	3783785	0.0535922	0.5853	PRKCH	14	2.83568e-07	0.00133121	4.63e-08	0.000660395
241436	0.791123	0.473442	TAP2	6	2856993	7.41862e-06	0.000162447	TAP2	6	2.83766e-07	0.00133162	1.06e-09	0.000120491
7654531	0.0351708	0.993326	NPFFR2	4	10891628	0.539215	0.714107	ZBTB16	11	2.92174e-07	0.0013496	2.72519e-07	0.00145835
10751593	0.598875	0.488877	LHPP	10	17741814	0.654684	0.61558	MAPK4	18	2.93363e-07	0.00135203	4.02586e-07	0.00173752
3820578	0.357361	0.576312	DAB1	1	11948805	0.435873	0.289734	IQGAP2	5	2.95132e-07	0.00135593	6.65928e-07	0.00217749
10892622	0.213727	0.750272	GRIK4	11	12534066	0.824325	0.357881	CREB3L2	7	3.00612e-07	0.00136734	2.25387e-09	0.000169539
2030737	0.43225	0.0384888	EPHB1	3	4309199	0.022754	0.845448	PDE3A	12	3.04305e-07	0.00137474	2.06534e-07	0.00128856
676925	0.654413	0.886381	CXCR5/BCL9L	11	999890	0.539917	0.628736	PIP5K3	2	3.072e-07	0.00138042	2.92966e-07	0.0015063
4953292	0.363992	0.999388	PRKCE	2	12571587	0.233259	0.309278	ABLIM1	10	3.1164e-07	0.00138951	9.93361e-07	0.0026047
11642357	0.337597	0.571848	GRIN2A	16	12235001	0.501698	0.732288	TNKS	8	3.19005e-07	0.00140459	8.40096e-07	0.00241602
735883	0.270704	0.576036	TAP1	6	2856993	7.41862e-06	0.000162447	TAP2	6	3.19582e-07	0.00140562	4.76897e-09	0.000237967
7735139	0.0712445	0.168164	ITGA1	5	11029840	0.722187	0.640424	BBOX1	11	3.3809e-07	0.00144243	4.86904e-07	0.00189215
4147822	0.174085	0.0430897	ABCA4	1	6926600	0.589057	0.742688	ME1	6	3.5572e-07	0.00147624	1.31089e-07	0.00105137
727047	0.615466	0.875585	PSCD4	22	7315608	0.885887	0.101886	GRIP1	12	3.63744e-07	0.00149127	1.45806e-07	0.00110291
1534309	0.457366	0.77422	MCM7	7	2023079	0.72987	0.966751	PARK2	6	3.77858e-07	0.00151805	3.02358e-07	0.00152759
208611	0.411964	0.735975	HS3ST2	16	11706752	0.309633	0.234901	GRM7	3	3.82861e-07	0.00152766	8.52623e-07	0.0024319
1946733	0.857967	0.446327	MAPK10	4	7632541	0.607872	0.952816	THRB	3	3.93008e-07	0.00154558	7.71871e-07	0.00232613
674733	0.879924	0.1856	LAMA1	18	1153590	0.514637	0.225102	RARB	3	3.94062e-07	0.00154738	1.06153e-07	0.000955924
4314952	0.0267457	0.435314	CTNNA3	10	11066856	0.728935	0.53943	UBE3B	12	4.14546e-07	0.00158373	5.38744e-07	0.00197979
10179053	0.339829	0.69405	CTNNA2	2	17469978	0.881925	0.0398583	SHC4	15	4.15242e-07	0.00158481	7.50197e-08	0.000818479
254230	0.532686	0.942713	SEMA6A	5	8110666	0.836866	0.129495	CACNA1A	19	4.20274e-07	0.00159337	4.97287e-07	0.00191003
11799886	0.175923	0.423038	MGST3	1	17767562	0.655487	0.983426	HS6ST3/LOC100134314	13	4.21886e-07	0.00159616	1.62609e-07	0.00115864
12588083	0.30855	0.488345	NRXN3	14	17526378	0.825077	0.097595	SHC3	9	4.22364e-07	0.00159691	5.16194e-07	0.00194204
566604	0.0146166	0.942747	KCNB1	20	10950521	0.194287	0.0917451	DGKB	7	4.23949e-07	0.00159957	5.18065e-08	0.000694578
1790001	0.394035	0.934312	PARK2	6	7128466	0.510029	0.501496	GRIK4	11	4.25875e-07	0.00160284	3.57225e-09	0.000209176
2038491	0.203583	0.0241758	PIGH/PLEKHH1	14	10068979	0.0233522	0.546582	GABRB2	5	4.31138e-07	0.00161167	4.22182e-07	0.0017758
3780126	0.37609	0.454268	GGH	8	6766061	0.374613	0.761685	ITPR1	3	4.38043e-07	0.00162293	1.6572e-07	0.00116886
9999799	0.864727	0.211459	COX7B2	4	17017363	0.0630524	0.767942	CTNNA2	2	4.45238e-07	0.00163485	2.68808e-08	0.000518339
1543680	0.742989	0.274061	HIST1H4C	6	7039992	0.0753744	0.444545	GNA14	9	4.48888e-07	0.00164099	5.31432e-07	0.00196792
3770378	0.969739	0.692218	CTNNA2	2	11033105	0.932189	0.767167	SLC1A2	11	4.54511e-07	0.00165071	7.32099e-08	0.000809995
727047	0.615466	0.875585	PSCD4	22	4453317	0.879956	0.0941178	GRIP1	12	4.54756e-07	0.00165107	2.19714e-07	0.00132389
4907008	0.36567	0.512475	LPAR3	1	11244894	0.600455	0.315859	ADAM12	10	4.60221e-07	0.00166017	7.96397e-07	0.00235867
708626	0.561992	0.535233	MYT1	20	16832154	0.348435	0.781585	CHRM3	1	4.74851e-07	0.00168421	1.08899e-07	0.000966869
6498132	0.0896852	0.439767	CIITA	16	12051530	0.571913	0.183308	XYLT1	16	4.99625e-07	0.00172371	2.08859e-07	0.00129492
849019	0.844897	0.615728	ITGB5	3	7897609	0.252096	0.896513	CTNNA3	10	5.05229e-07	0.00173241	2.19322e-07	0.00132293
1126289	0.748897	0.628059	PRKCB1	16	1513643	0.41034	0.167284	IGF1R	15	5.11154e-07	0.00174203	1.60716e-08	0.000411173
2910264	0.822002	0.841887	GRIA1	5	6486205	0.0712488	0.745787	PDE3B	11	5.32706e-07	0.00177388	3.22921e-08	0.000561951
2545169	0.686657	0.955132	APC	5	9878228	0.645075	0.971759	PRICKLE2	3	5.35081e-07	0.00177759	6.28667e-07	0.00212155
10802795	0.328071	0.308239	CHRM3	1	12634802	0.399716	0.732845	MAGI1	3	5.37906e-07	0.00178179	6.62374e-08	0.000775965
163888	0.565367	0.611772	EFNA5	5	8035990	0.706431	0.535657	ITGA11	15	5.46982e-07	0.00179531	2.00643e-07	0.00127278
2527812	0.417084	0.282971	UBE2D4	7	7568534	0.373978	0.121263	DGKD	2	5.56554e-07	0.0018097	3.79676e-08	0.000604839
553822	0.241473	0.960204	GCLC	6	740417	0.80085	0.462781	CACNA1C	12	5.59729e-07	0.00181435	1.32648e-08	0.0003778
4253211	0.826129	0.432058	ERCC6/LOC100128032	10	10435892	0.620794	0.842784	GABBR2	9	5.5991e-07	0.00181465	1.11253e-09	0.000123175
2589183	0.625998	0.375999	SDC2	8	10878092	0.505248	0.107161	SRGAP1	12	5.62682e-07	0.00181864	2.05654e-07	0.00128625
2590685	0.432558	0.635771	PLXNA2	1	7660018	0.362928	0.184538	NUDT9	4	5.67625e-07	0.00182583	1.17128e-07	0.000999367
10194776	0.49643	0.127004	HTR2B/PSMD1	2	17362486	0.194475	0.590702	FHIT	3	5.75005e-07	0.00183676	3.08441e-08	0.000550762
4804833	0.886821	0.866037	MAP2K7	19	17396752	0.0385729	0.601759	LTBP1	2	5.77173e-07	0.00184003	5.01528e-07	0.00191744
2288344	0.750166	0.400139	NEDD4	15	10997420	0.925887	0.82618	CTNNA3	10	5.81331e-07	0.00184622	1.08657e-07	0.000965996
2053071	0.75687	0.629958	NFKBIB	19	7403483	0.803925	0.830563	GABRG3	15	5.8377e-07	0.00184964	1.16241e-07	0.000995933
4237270	0.160943	0.90629	PIP5K1B	9	4726499	0.837168	0.596547	TBXAS1	7	5.94974e-07	0.00186557	2.51766e-07	0.00140687
7902879	0.0786083	0.42349	ADAM12	10	10780690	0.73938	0.395682	NTRK2	9	6.06324e-07	0.00188203	9.08741e-08	0.000891638
1487371	0.360588	0.374815	HK2	2	2283551	0.652009	0.770399	CACNG3	16	6.16975e-07	0.00189719	1.0955e-07	0.000969527
744778	0.419998	0.823621	TAF4	20	11035721	0.665207	0.753139	LRRC4C	11	6.23283e-07	0.0019059	9.0563e-07	0.00249929
2038916	0.216161	0.788921	PRKG1	10	8007050	0.596061	0.462822	NRXN3	14	6.37591e-07	0.00192581	3.5379e-07	0.00163887
6837516	0.213162	0.973089	ABLIM2	4	10925971	0.267266	0.372766	CHRM3	1	6.3937e-07	0.00192821	2.60476e-07	0.00142843
10980605	0.210419	0.843814	LPAR1	9	16878496	0.575862	0.523251	RASGRF2/LOC100129411	5	6.39446e-07	0.00192826	9.28189e-07	0.00252645
1811700	0.670221	0.988446	DAB1	1	11789603	0.557012	0.494548	ABCA1	9	6.41016e-07	0.00193045	6.07933e-08	0.000747008
6874642	0.127215	0.977008	CSF1R/PDGFRB	5	7586969	0.36038	0.6365	ATIC	2	6.47949e-07	0.00193995	1.43743e-07	0.00109587
9314671	0.721803	0.639573	TJP2	9	10506974	0.701262	0.170465	ATP2B1	12	6.48843e-07	0.00194119	4.67439e-07	0.00185903
1627716	0.06163	0.284138	SRP54	14	6677965	0.89195	0.584988	UCK2	1	6.69139e-07	0.00196926	7.5792e-08	0.000821973
1545133	0.300815	0.432946	POLR1B	2	8064077	0.748113	0.905289	MYH11	16	6.70818e-07	0.00197155	5.88418e-07	0.00205979
6555842	0.968856	0.280369	SLIT3	5	10761618	0.438012	0.769079	NCOA4	10	6.71797e-07	0.00197282	1.78015e-07	0.00120697
4773155	0.661135	0.763038	COL4A2	13	7710527	0.887864	0.87501	FER	5	6.74953e-07	0.00197699	9.23983e-09	0.000321662
38536	0.175013	0.487436	CACNA2D1	7	12468777	0.791494	0.416229	KCNIP3	2	6.85637e-07	0.00199139	6.6101e-07	0.00217013
301802	0.111445	0.755865	RERE	1	4908881	0.562597	0.649686	ACOT7	1	6.95411e-07	0.00200443	9.85586e-07	0.00259544
3129882	0.0805699	0.134962	HLA-DRA	6	3177928	2.31152e-05	0.00517107	HLA-DRA	6	6.95553e-07	0.0020046	2.70894e-14	9.1063e-07
1363345	0.913836	0.417354	CACNA1A	19	7013362	0.0890449	0.201226	ATP6V1C1	8	6.97531e-07	0.00200729	4.9148e-09	0.000241246
6967021	0.100617	0.782917	HDAC9	7	7574999	0.839239	0.206484	TCF7L1	2	6.97918e-07	0.00200785	9.78599e-08	0.000921766
10889897	0.481942	0.489852	PTGER3	1	17216768	0.776596	0.717062	ARHGEF3	3	7.15434e-07	0.00203042	6.80133e-08	0.000784314
1533763	0.713181	0.960683	WNT11	11	11245288	0.671618	0.691251	LHPP	10	7.1694e-07	0.00203236	5.3561e-07	0.00197479
2394336	0.114668	0.131561	CTNNA3	10	10169102	0.780713	0.517949	PDE1A	2	7.41533e-07	0.00206456	9.0939e-07	0.0025038
3796439	0.134762	0.398009	BMPR1B	4	10000775	0.974022	0.963512	CAMK2D	4	7.44538e-07	0.00206815	1.10715e-08	0.000348366
327325	0.0233641	0.0882358	NRG1	8	3742290	0.112943	0.4737	UTP14C/ALG11	13	7.47081e-07	0.00207127	5.89805e-07	0.00206191
995906	0.857629	0.248055	GRID2	4	3768651	0.353332	0.898982	STAM2	2	7.54679e-07	0.00208089	6.12528e-08	0.000749633
715414	0.316053	0.837724	AMPH	7	10771281	0.60016	0.202644	ITPR2	12	7.56646e-07	0.00208334	9.09155e-07	0.00250357
4675	0.439437	0.454099	SERPIND1/PI4KA	22	7800935	0.890696	0.574719	CNTNAP2	7	7.61589e-07	0.00208956	9.19158e-07	0.00251578
2240867	0.234599	0.53851	VAMP1	12	10061253	0.430169	0.399208	PDE4D	5	7.70208e-07	0.00210026	9.2459e-07	0.00252238
510957	0.314849	0.935926	MTHFD1L	6	1076094	0.925341	0.134407	GRB2	17	7.71902e-07	0.00210236	3.07382e-07	0.00153883
8029247	0.787297	0.619436	NEDD4	15	10997420	0.925887	0.82618	CTNNA3	10	7.8277e-07	0.00211559	6.34844e-08	0.000761626
1041274	0.0263196	0.752504	CDH4	20	1667744	0.274974	0.217941	THRB	3	7.85781e-07	0.00211926	1.99126e-07	0.00126855
9622429	0.664661	0.527448	CACNG2	22	16975424	0.490651	0.885138	COL4A1	13	7.87545e-07	0.00212144	9.67052e-07	0.00257255
4467312	0.283972	0.581868	NRXN1	2	11669150	0.116823	0.897116	GP6	19	8.09228e-07	0.00214806	1.57098e-09	0.000143599
163274	0.159987	0.204267	ACSM1	16	2638315	0.676075	0.055292	GLS2	12	8.15928e-07	0.00215664	9.14281e-07	0.00250973
402256	0.47134	0.335475	ACCN1	17	10494134	0.302784	0.756684	CHIA	1	8.21989e-07	0.00216399	7.79451e-10	0.000104379
1052248	1.27857e-05	0.00290678	LST1/NCR3	6	2227956	0.00121593	0.000148981	HSPA1L	6	8.24044e-07	0.00216661	1.87221e-08	0.000440218
2715419	0.213206	0.676027	IGF1R	15	10484565	0.501947	0.240401	TAP2	6	8.389e-07	0.00218462	4.66682e-07	0.00185781
1411438	0.297629	0.630392	APBA1	9	2856177	0.698449	0.961051	COX10	17	8.45293e-07	0.00219181	6.41187e-07	0.00214048
6740448	0.0289139	0.547714	LTBP1	2	9458471	0.442643	0.415863	PARK2	6	8.55693e-07	0.0022041	8.16218e-08	0.000850321
911562	0.788278	0.836443	SLC1A2	11	3770378	0.969739	0.692218	CTNNA2	2	8.71424e-07	0.00222259	2.42016e-08	0.000493873
11077	0.455894	0.118808	POLR1C/XPO5	6	4611216	0.890636	0.195951	GRIK4	11	8.73189e-07	0.0022245	3.79686e-07	0.00169208
7706293	0.12528	0.499569	ITGA1	5	10823343	0.52709	0.0164953	HK1	10	8.74286e-07	0.00222581	8.33778e-07	0.00240803
1486933	0.230801	0.172695	ST6GALNAC3	1	4778800	0.389056	0.423658	ARNT2	15	8.76747e-07	0.00222879	8.417e-07	0.00241809
3134929	0.00357152	0.0216112	NOTCH4	6	3134931	0.18398	0.876467	NOTCH4	6	8.82125e-07	0.00223492	7.41143e-11	3.56742e-05
778817	0.155604	0.215887	GRIA1	5	11651414	0.853864	0.63717	MYH13	17	8.97681e-07	0.00225289	7.34478e-08	0.000811191
2069595	0.171501	0.760972	BDKRB2	14	8078890	0.0756562	0.711067	MAP2K6	17	9.01301e-07	0.00225697	7.5755e-07	0.00230654
2049799	0.478286	0.894859	FHIT	3	4761931	0.169443	0.855415	KRT71	12	9.06288e-07	0.00226245	7.4133e-08	0.000814463
10808489	0.403659	0.945886	EXT1	8	11721191	0.458322	0.170367	NLGN1	3	9.0632e-07	0.00226247	1.34517e-07	0.00106349
4452195	0.796028	0.489711	GFPT1	2	9874600	0.142914	0.957025	CBLB	3	9.07757e-07	0.00226417	2.51027e-08	0.000502427
11031781	0.583307	0.427353	WT1	11	12943037	0.121432	0.000327777	GNA13	17	9.23114e-07	0.00228196	1.55052e-07	0.00113423
9788916	0.117374	0.48458	CIITA	16	12051530	0.571913	0.183308	XYLT1	16	9.33881e-07	0.00229384	1.79641e-07	0.00121187
1860093	0.120911	0.993302	CACNA1C	12	3799639	0.680349	0.368281	RPS6KA2	6	9.82408e-07	0.00234731	1.32696e-07	0.00105705
361289	0.906419	0.801975	PDGFD	11	1407875	0.448847	0.086437	GRIN3A	9	9.90983e-07	0.0023566	1.0039e-08	0.000333547
4520787	0.909263	0.279436	NEDD4	15	7922094	0.820295	0.937288	CTNNA3	10	9.93794e-07	0.00235945	7.75765e-08	0.000831101
4295492	0.136407	0.42852	OPRM1/PIP3-E	6	6482989	0.0576387	0.599464	DOCK1	10	9.97924e-07	0.00236372	6.90336e-07	0.00221287
